# Supplementary material for: Complementary authentication of Chinese herbal products to treat endometriosis using DNA metabarcoding and HPTLC shows a high level of variability
Source: Front Pharmacol. 2023 Dec 5;14:1305410. doi: 10.3389/fphar.2023.1305410 (PMC10728824; doi:10.3389/fphar.2023.1305410)
Supplement: Supplementary file 1 [file DataSheet1.zip]

Archive with 9 entries (9 files):
- Table 1.xlsx
- Table 2.docx
- Table 3.docx
- Table 4.xlsx
- Methods 1.docx
- Figure 1.docx
- Figure 2.docx
- Figure 3.docx
- Figure 4.docx
