# Supplementary material for: Complementary authentication of Chinese herbal products to treat endometriosis using DNA metabarcoding and HPTLC shows a high level of variability
Source: Front Pharmacol. 2023 Dec 5;14:1305410. doi: 10.3389/fphar.2023.1305410 (PMC10728824; doi:10.3389/fphar.2023.1305410)
Supplement: Supplementary file 1 [file DataSheet1.zip › Table 1.xlsx]

## Sheet: S1.A
Supplementary Table S1.A. Accepted scientific names of the plant species used as ingredients of formula FL and GX and names of other putative substitue ingredients
The accepted scientific names of the plant species used as ingredients and names of other putative substitute ingredients were validated using the online platform World Flora Online (WFO) at https://www.worldfloraonline.org/
Expected species marked in green
Family	Genus	Species	Binomial	Scientific species name with Author	Extra information	Pinyin
Apiaceae	Aneglica	megaphylla	Angelica megaphylla	Angelica megaphylla Diels	Substitute species
Apiaceae	Angelica	acutiloba	Angelica acutiloba	Angelica acutiloba (Siebold & Zucc.) Kitag.	alternate species & local variants
Apiaceae	Angelica	gigas	Angelica gigas	Angelica gigas Nakai	Substitute species
Apiaceae	Angelica	polymorpha	Angelica polymorpha	Angelica polymorpha Maxim.	Substitute species
Apiaceae	Angelica	sinensis	Angelica sinensis	Angelica sinensis (Oliv.) Diels		Dang gui
Apiaceae	Angelica	valida	Angelica valida	Angelica valida Diels	Substitute species
Burseraceae	Balsamodendrum	ehrenbergianum	Balsamodendrum ehrenbergianum	Commiphora gileadensis (L.) C.Chr.	not a classical ingredient, only exptected as ingredient in 2 samples
Burseraceeae	Boswellia	carterii	Boswellia carterii	Boswellia carteri Birdw.	not a classical ingredient, only exptected as ingredient in 2 samples
Asteraceae	Carthamus	tinctorius	Carthamus tinctorius	Carthamus tinctorius L.		hong hua
Lauraceae	Cinnamomum	austrosinense	Cinnamomum austrosinense	Cinnamomum austro-sinensis H.T.Chang	Substitute species
Lauraceae	Cinnamomum	bejolghota	Cinnamomum bejolghota	Cinnamomum bejolghota (Buch.-Ham.) Sweet	Substitute species
Lauraceae	Cinnamomum	burmannii	Cinnamomum burmannii	Cinnamomum burmanni (Nees & T.Nees) Blume	Substitute species
Lauraceae	Cinnamomum	cassia	Cinnamomum cassia	Neolitsea cassia (L.) Kosterm.	synonymous with: Cinnamomum cassia (L.) J.Presl	Gui zhi
Lauraceae	Cinnamomum	heyneanum	Cinnamomum heyneanum	Cinnamomum heyneanum Nees	Substitute species
Lauraceae	Cinnamomum	japonicum	Cinnamomum japonicum	Cinnamomum japonicum Siebold	Substitute species
Lauraceae	Cinnamomum	subavenium	Cinnamomum subavenium	Cinnamomum subavenium Miq.	Substitute species
Lauraceae	Cinnamomum	tamala	Cinnamomum tamala	Cinnamomum tamala (Buch.-Ham.) T.Nees & C.H.Eberm.	Substitute species
Lauraceae	Cinnamomum	wilsonii	Cinnamomum wilsonii	Cinnamomum wilsonii Gamble	Substitute species	Zhi ke
Rutaceae	Citrus	aurantium	Citrus aurantium	Citrus aurantium L.
Rutaceae	Citrus	maxima	Citrus maxima	Citrus maxima (Burm.) Merr.	Substitute species
Rutaceae	Citrus	medica	Citrus medica	Citrus medica L.	Substitute species
Rutaceae	Citrus	trifoliata	Citrus trifoliata	Citrus trifoliata L.	Substitute species
Apiaceae	Cnidium	officinale	Cnidium officinale	Ligusticum officinale (Makino) Kitag.	substitue for Ligusticum chuanxiong
Burseraceae	Commiphora	myrrha	Commiphora myrrha	Commiphora myrrha (T.Nees) Engl.	not a classical ingredient, only exptected as ingredient in 2 samples
Papaveraceae	Corydalis	decumbens	Corydalis decumbens	Corydalis decumbens (Thunb.) Pers.	Substitute species
Papaveraceae	Corydalis	glaucescens	Corydalis glaucescens	Corydalis glaucescens Regel	alternate species & local variants
Papaveraceae	Corydalis	humosa	Corydalis humosa	Corydalis humosa Migo	Substitute species
Papaveraceae	Corydalis	turtschaninovii	Corydalis turtschaninovii	Corydalis turtschaninovii Besser	alternate species & local variants
Papaveraceae	Corydalis	yanhusuo	Corydalis yanhusuo	Corydalis yanhusuo (Y.H.Chou & Chun C.Hsu) W.T.Wang ex Z.Y.Su & C.Y.Wu		Yan hu suo
Zingiberaceae	Curcuma	longa	Curcuma longa	Curcuma longa L.	substitue for Corydalis yanhusuo
Cyperaceae	Cyperus	rotundus	Cyperus rotundus	Cyperus rotundus L.		Xiang fu
Fabaceae	Glycyrrhiza	inflata	Glycyrrhiza inflata	Glycyrrhiza inflata Batalin		Gan Cao
Fabaceae	Glycyrrhiza	pallidiflora	Glycyrrhiza pallidiflora	Glycyrrhiza pallidiflora Maxim.	Substitute species
Fabaceae	Glycyrrhiza	uralensis	Glycyrrhiza uralensis	Glycyrrhiza uralensis Fisch.		Gan Cao
Fabaceae	Glycyrrhiza	glabra	Glycyrrhiza glabra	Glycyrrhiza glabra L.		Gan Cao
Apiaceae	Levisticum	officinale	Levisticum officinale	Levisticum officinale W.D.J.Koch	substitue for Angelica sinensis
Apiaceae	Ligusticum	chuanxiong	Ligusticum chuanxiong	Ligusticum striatum DC.		Chuan xiong
Apiaceae	Ligusticum	glaucescens	Ligusticum glaucescens	Ligusticum glaucescens Franch.	substitue for Angelica sinensis
Apiaceae	Ligusticum	sinense	Ligusticum sinense	Conioselinum anthriscoides (H.Boissieu) Pimenov & Kljuykov	Substitute species
Lauraceae	Lindera	aggregata	Lindera aggregata	Lindera aggregata (Sims) Kosterm.	synonym of Daphnidium strychnifolium (Siebold & Zucc.)	Wu yao
Lauraceae	Lindera	obtusiloba	Lindera obtusiloba	Lindera obtusiloba Blume	Substitute species
Lauraceae	Lindera	strychnifolia	Lindera strychnifolia	Lindera aggregata var. aggregata	synonym of Daphnidium strychnifolium (Siebold & Zucc.)
Lauraceae	Lindera	umbellata	Lindera umbellata	Lindera umbellata Thunb.	Substitute species
Nymphaeaceae	Nelumbo	nucifera	Nelumbo nucifera	Nelumbo nucifera Gaertn.	only expected in 1 sample	Lian fang
Apiaceae	Notopterygium	franchetii	Notopterygium franchetii	Hansenia forbesii (H.Boissieu) Pimenov & Kljuykov	substitue for Angelica sinensis
Ranunculaceae	Paeonia	anomala	Paeonia anomala	Paeonia anomala L	alternate species & local variants
Ranunculaceae	Paeonia	delavayi	Paeonia delavayi	Paeonia delavayi Franch.	Substitute species
Ranunculaceae	Paeonia	intermedia	Paeonia intermedia	Paeonia intermedia C.A.Mey.	Substitute species
Ranunculaceae	Paeonia	lactiflora	Paeonia lactiflora	Paeonia lactiflora Pall.		Chi shao
Ranunculaceae	Paeonia	veitchii	Paeonia veitchii	Paeonia anomala subsp. veitchii (Lynch) D.Y.Hong & K.Y.Pan
Ranunculaceae	Paeonia	mairei	Paeonia mairei	Paeonia mairei H.Lév.	alternate species & local variants
Ranunculaceae	Paeonia	obovata	Paeonia obovata	Paeonia obovata Maxim.	alternate species & local variants
Ranunculaceae	Paeonia	suffruticosa	Paeonia suffruticosa	Paeonia suffruticosa Andrews		Mou dan pi
Ranunculaceae	Paeonia	ostii	Paeonia ostii	Paeonia ostii T.Hong & J.X.Zhang	Substitute species
Rosaceae	Prunus	davidiana	Prunus davidiana	Prunus davidiana Franch.		Tao ren
Rosaceae	Prunus	persica	Prunus persica	Prunus persica (L.) Batsch
Rosaceae	Sanguisorba	officinalis	Sanguisorba officinalis	Sanguisorba officinalis L.	substitute for Paeonia lactiflora
Fabaceae	Sophora	alopecuroides	Sophora alopecuroides	Sophora alopecuroides L.	substitute for Glycyrrhiza uralensis
Petauristidae	Trogopterus	xanthipes	Trogopterus xanthipes		animal residue	Wu ling zhi
Polyporaceae	Wolfiporia	extensa	Wolfiporia extensa	Wolfiporia extensa (Peck) Ginns (syn. Poria cocos (Schw.) Wolf)	fungi

## Sheet: S1.B
Supplementary Table S1.B. Synonyms for all accepted scientific names of the plant species used as ingredients of formula FL and GX and names of other putative substitue ingredients
Family	Genus	Species	Binomial	Scientific species name with Author	Synonyms	Synonyms Author
Apiaceae	Aneglica	megaphylla	Angelica megaphylla	Angelica megaphylla Diels	Peucedanum megaphyllum H.Boissieu
Apiaceae	Angelica	acutiloba	Angelica acutiloba	Angelica acutiloba (Siebold & Zucc.) Kitag.	Sium triternatum	Miq.
					Apium ternatum	Siebold
					Ligusticum acutilobum	Siebold & Zucc.
					Angelica acutiloba var. sugiyamae	Hikino
					Angelica acutiloba var. tsukubana	Hikino
Apiaceae	Angelica	gigas	Angelica gigas	Angelica gigas Nakai
Apiaceae	Angelica	polymorpha	Angelica polymorpha	Angelica polymorpha Maxim.	Tilingia coreana	(H.Boissieu) Leute
					Angelica fallax	H.Boissieu
					Angelica polymorpha var. fallax	(H.Boissieu) Kitag.
					Angelica polymorpha f. lineariloba	T.Yamaz.
					Angelica sinuata	H.Wolff
					Angelica uchiyamae	Y.Yabe
					Angelica wolffiana	Fedde ex H.Wolff
					Conioselinum wolffianum	(Fedde ex H.Wolff) Nakai
					Peucedanum taquetii	H.Wolff
					Rompelia polymorpha	K.Pol.
					Selinum coreanum	H.Boissieu
Apiaceae	Angelica	sinensis	Angelica sinensis	Angelica sinensis (Oliv.) Diels	Angelica polymorpha var. sinensis	Oliv.
Apiaceae	Angelica	valida	Angelica valida	Angelica valida Diels
Burseraceae	Balsamodendrum	ehrenbergianum	Balsamodendrum ehrenbergianum	Commiphora gileadensis (L.) C.Chr.	Amyris gileadensis	L.
					Amyris opobalsamum	L.
					Balsamea gileadensis	(Kunth) Oken
					Balsamea meccanensis	Gled.
					Balsamea opobalsamum	Baill.
					Balsamodendrum ehrenbergianum	O.Berg
					Balsamus libanotus	Stackh.
					Balsamus meccanensis	Stackh.
					Balsamus theophrasti	Stackh.
					Commiphora albiflora	Engl.
					Commiphora ancistrophora	Chiov.
					Commiphora anfractuosa	Chiov.
					Commiphora cassan	Chiov.
					Commiphora coronillifolia	Chiov. ex Guid.
					Commiphora gillettii	Chiov.
					Commiphora microcarpa	Chiov.
					Commiphora opobalsamum	Engl.
					Commiphora suckertiana	Chiov.
					Commiphora velutina	Chiov.
					Balsamodendrum opobalsamum	(L.) Kunth ex DC.
					Balsamodendrum gileadense	(L.) Kunth ex DC.
Burseraceeae	Boswellia	carterii	Boswellia carterii	Boswellia carteri Birdw.	Calcitrapa tinctoria	Roehl.
Asteraceae	Carthamus	tinctorius	Carthamus tinctorius	Carthamus tinctorius L.	Carthamus tinctorius var. tinctorius
					Centaurea carthamus	E.H.L.Krause
					Carthamus glaber	Burm.f.
					Carduus tinctorius	Ehrh.
					Carthamus tinctorius var. albus	Alef.
					Carthamus tinctorius var. spinosus	Kitam.
					Carthamus tinctorius var. flavus	Alef.
					Carthamus tinctorius var. croceus	Alef.
					Carduus tinctorius	(L.) Falk
					Calcitrapa tinctoria	Röhl.
Lauraceae	Cinnamomum	austrosinense	Cinnamomum austrosinense	Cinnamomum austro-sinensis H.T.Chang	Cinnamomum cassia subsp. pseudomelastoma	J.C.Liao, Y.L.Kuo & C.C.Lin
					Cinnamomum pseudomelastoma	(J.C.Liao, Y.L.Kuo & C.C.Lin) J.C.Liao
Lauraceae	Cinnamomum	bejolghota	Cinnamomum bejolghota	Cinnamomum bejolghota (Buch.-Ham.) Sweet	Cinnamomum van-houttei	Lukman.
					Laurus bejolghota	Buch.-Ham.
Lauraceae	Cinnamomum	burmannii	Cinnamomum burmannii	Cinnamomum burmanni (Nees & T.Nees) Blume
					Laurus nitida	Roxb.
					Laurus burmanni	Nees & T.Nees
					Laurus dulcis	Roxb.
					Persea nitida	(Roxb.) Spreng.
					Persea dulcis	(Roxb.) Spreng.
					Cinnamomum burmanni var. angustifolium	Meisn.
					Cinnamomum burmanni var. chinense	(Blume) Meisn.
					Cinnamomum burmanni var. kiamis	(Nees) Meisn.
					Cinnamomum ammannii	Lukman.
					Cinnamomum cassia	Siebold
					Cinnamomum chinense	Blume
					Cinnamomum dulce	(Roxb.) Nees
					Cinnamomum hainanense	Nakai
					Cinnamomum kiamis	Nees
					Cinnamomum kiamis	Hassk.
					Cinnamomum macrostemon	Hayata
					Cinnamomum miaoshanense	S.Lee & F.N.Wei
					Cinnamomum mindanaense	Elmer
					Cinnamomum mutabile	Blume ex Lukman.
					Cinnamomum nitidum	(Roxb.) Hook.
					Cinnamomum sieboldii	Lukman.
					Cinnamomum suaveolens	Lukman.
					Cinnamomum thunbergii	Lukman.
					Cinnamomum dulce var. ammannii	Lukman.
					Cinnamomum dulce var. sieboldii	Lukman.
					Cinnamomum dulce var. thunbergii	Lukman.
					Cinnamomum dulce	(Roxb.) Sweet
					Cinnamomum mutabile	Blume ex Miq.
					Laurus cinnamomum	Blanco
					Laurus cinnamomoides	Nees
Lauraceae	Cinnamomum	cassia	Cinnamomum cassia	Neolitsea cassia (L.) Kosterm.	Laurus cassia	L.
					Persea cassia	(L.) Spreng.
					Balanopsis cassia	(L.) Raf.
					Camphorina cassia	(L.) Farw.
					Cinnamomum cassia	(L.) J.Presl
Lauraceae	Cinnamomum	heyneanum	Cinnamomum heyneanum	Cinnamomum heyneanum Nees	Laurus heyneana	Wall.
					Cinnamomum burmanni var. angustifolium	(Hemsl.) C.K.Allen
					Cinnamomum burmanni f. heyneanum	(Nees) H.W.Li
					Cinnamomum linearifolium	Lecomte
					Cinnamomum pedunculatum var. angustifolium	Hemsl.
					Cinnamomum iners var. subvenosum	Meisn.
					Cinnamomum burmanni var. linearifolium	(Lecomte) N.Chao
Lauraceae	Cinnamomum	japonicum	Cinnamomum japonicum	Cinnamomum japonicum Siebold	Cinnamomum	Schaeff.
Lauraceae	Cinnamomum	subavenium	Cinnamomum subavenium	Cinnamomum subavenium Miq.	Cinnamomum bartheifolium	Hayata
					Cinnamomum borneense	Meisn.
					Cinnamomum borneense	Miq.
					Cinnamomum chingii	F.P.Metcalf
					Cinnamomum cyrtopodum	Miq.
					Cinnamomum glabrescens	Miq.
					Cinnamomum longicarpum	Kaneh.
					Cinnamomum nooteboomii	Kosterm.
					Cinnamomum randaiense	Hayata
					Cinnamomum ridleyi	Gamble
					Cinnamomum validinerve var. poilanei	H.Liu
					Cinnamomum floribundum	Miq.
					Cinnamomum argenteum	H.Liu
Lauraceae	Cinnamomum	tamala	Cinnamomum tamala	Cinnamomum tamala (Buch.-Ham.) T.Nees & C.H.Eberm.	Laurus sailyana	Buch.-Ham.
					Laurus soilyana	Buch.-Ham. ex Wall.
					Laurus triplinervia	Reinw. ex Nees
					Laurus albiflora	Wall.
					Laurus culilawan	Reinw. ex Meisn.
					Persea tamala	Spreng.
					Cinnamomum albiflorum	Nees
					Cinnamomum lindleyi	Lukman.
					Cinnamomum reinwardtii	Nees
					Cinnamomum veitchii	Lukman.
					Cinnamomum zwartzii	Lukman.
					Cinnamomum tamala var. elliptifolium	Baruah & S.C.Nath
					Laurus tamala	Buch.-Ham.
					Laurus cassia	Roxb.
					Cinnamomum tamala var. albiflorum	(Nees) Meisn.
Lauraceae	Cinnamomum	wilsonii	Cinnamomum wilsonii	Cinnamomum wilsonii Gamble	Cinnamomum wilsonii var. multiflorum	Gamble
Rutaceae	Citrus	aurantium	Citrus aurantium	Citrus aurantium L.	Aurantium acre	Mill.
					Aurantium bigarella	Poit. & Turpin
					Aurantium corniculatum	Poit. & Turpin
					Aurantium coronatum	Poit. & Turpin
					Aurantium humile	Mill.
					Aurantium myrtifolium	Descourt.
					Aurantium orientale	Mill.
					Aurantium silvestre	Pritz.
					Aurantium sinense	Mill.
					Aurantium variegatum	hort. ex Barb.Rodr.
					Citrus amara	Link
					Citrus anonyma	Yu.Tanaka
					Citrus aurantium subsp. amara	(Link) Engl.
					Citrus aurantium var. bigaradia	(Loisel.) Brandis
					Citrus aurantium f. intermedia	(hort. ex Tanaka) M.Hiroe
					Citrus aurantium var. limetta	Guillaumin
					Citrus aurantium var. myrtifolia	Ker Gawl.
					Citrus aurantium f. natsudaidai	(Tanaka) M.Hiroe
					Citrus aurantium var. sanguinea	Engl.
					Citrus aurantium var. sinensis	L.
					Citrus aurantium subsp. sinensis	(L.) Engl.
					Citrus aurantium subsp. suntra	Engl.
					Citrus aurantium var. tachibana	Makino
					Citrus aurantium var. natsudaidai	Yu.Tanaka
					Citrus benikoji	Yu.Tanaka
					Citrus bigaradia	Loisel.
					Citrus bigaradia var. cyathifera	Risso & Poit.
					Citrus calot	Lag.
					Citrus canaliculata	Yu.Tanaka
					Citrus changshan-huyou	Y.B.Chang
					Citrus communis	Poit. & Turpin
					Citrus crenatifolia var. lycopersiciformis	Lush.
					Citrus daidai	Siebold & Hayata
					Citrus decumana var. paradisi	(Macfad.) H.H.A.Nicholls
					Citrus dulcimedulla	Pritz.
					Citrus dulcis	Pers.
					Citrus florida	Salisb.
					Citrus funadoko	Yu.Tanaka
					Citrus fusca	Lour.
					Citrus glaberrima	Yu.Tanaka
					Citrus grandis var. dulcis	Yu.Tanaka
					Citrus grandis f. benikawa	Yu.Tanaka
					Citrus grandis var. glaberrima	(hort. ex Tanaka) Karaya
					Citrus grandis var. kotokan	(Hayata) Karaya
					Citrus grandis var. natsudaidai	(Tanaka) Karaya
					Citrus grandis var. racemosa	(Roem.) B.C.Stone
					Citrus grandis var. sulcata	(Ik.Takah.) Karaya
					Citrus grandis var. tengu	(Yu.Tanaka) Karaya
					Citrus humilis	Poir.
					Citrus intermedia	Yu.Tanaka
					Citrus iwaikan	Yu.Tanaka
					Citrus iyo	Yu.Tanaka
					Citrus karna	Raf.
					Citrus keraji	Yu.Tanaka
					Citrus kotokan	Hayata
					Citrus leiocarpa var. tumida	Yu.Tanaka
					Citrus maderaspatana	hort. ex Tanaka
					Citrus maxima var. uvacarpa	Merr.
					Citrus medica f. tamurana	(Tanaka) M.Hiroe
					Citrus medioglobosa	Yu.Tanaka
					Citrus mitsuharu	Yu.Tanaka
					Citrus myrtifolia	(Ker Gawl.) Raf.
					Citrus natsudaidai	(Yu.Tanaka) Hayata
					Citrus nobilis var. deliciosa	(Ten.) Swingle
					Citrus nobilis var. genshokan	Hayata
					Citrus nobilis var. koozi	Sieb. ex Yu.Tanaka
					Citrus nobilis var. ponki	Hayata
					Citrus nobilis var. poonensis	Hayata
					Citrus nobilis var. rubrifrons	Yu.Tanaka
					Citrus nobilis var. subcompressa	Yu.Tanaka
					Citrus nobilis var. sunki	Hayata
					Citrus nobilis f. tumida	(Yu.Tanaka) M.Hiroe
					Citrus omikanto	Yu.Tanaka
					Citrus oto	hort. ex Yu.Tanaka
					Citrus pseudogulgul	Shirai
					Citrus pseudoparadisi	hort. ex Yu.Tanaka
					Citrus racemosa	Marcow. ex Tanaka
					Citrus reshni	(Engl.) Yu.Tanaka
					Citrus reticulata	Blanco
					Citrus reticulata var. austera	Swingle
					Citrus reticulata subsp. deliciosa	(Ten.) D.Rivera, Obón, S.Ríos, Selma, F.Méndez, Verde & F.Cano
					Citrus reticulata subsp. tachibana	(Tanaka) D.Rivera & al.
					Citrus reticulata subsp. unshiu	(Marcow.) D.Rivera & al.
					Citrus rokugatsu	Yu.Tanaka
					Citrus rumphii	Risso
					Citrus sabon f. banyu	Hayata
					Citrus sabon f. hakunikuyu	Hayata
					Citrus sabon f. jiyu	Hayata
					Citrus sabon f. mitsuyu	Hayata
					Citrus sabon f. sekitoyu	Hayata
					Citrus sabon f. soyu	Hayata
					Citrus sinensis subsp. crassa	(Risso) D.Rivera, Obón, S.Ríos, Selma, F.Méndez, Verde & F.Cano
					Citrus sinensis subsp. fetifera	(Risso) D.Rivera, Obón, S.Ríos, Selma, F.Méndez, Verde & F.Cano
					Citrus sinensis subsp. hierochuntica	(Risso) D.Rivera, Obón, S.Ríos, Selma, F.Méndez, Verde & F.Cano
					Citrus sinensis subsp. lusitanica	(Risso) D.Rivera, Obón, S.Ríos, Selma, F.Méndez, Verde & F.Cano
					Citrus sinograndis	Yu.Tanaka
					Citrus subcompressa	(Tanaka) Yu.Tanaka
					Citrus suhuiensis	Hayata
					Citrus sulcata	Yu.Tanaka
					Citrus taiwanica	Yu.Tanaka & Shimada
					Citrus tangelo	J.W.Ingram & H.E.Moore
					Citrus tangerina	Tanaka
					Citrus tankan f. koshotankan	Hayata
					Citrus tarogayo	hort. ex Yu.Tanaka
					Citrus tengu	Yu.Tanaka
					Citrus tosa-asahi	Yu.Tanaka
					Citrus truncata	Yu.Tanaka
					Citrus ujukitsu	hort. ex Tanaka
					Citrus yatsushiro	Yu.Tanaka
					Citrus yuge-hyokan	Yu.Tanaka
					Citrus aurantium var. voangkely	H.Perrier
					Citrus sinensis f. sekkan	Hayata
					Citrus tankan f. haili	Hayata
					Citrus aurantium subsp. natsudaidai	(Yu.Tanaka) Makino & Nemoto
					Citrus koozi	(Sieb. ex Yu.Tanaka) Yu.Tanaka
					Citrus nobilis var. papillaris	(Blanco) Wester
					Citrus papillaris var. chrysocarpa	(Lush.) Alston
					Citrus truncata	hort. ex Tanaka
					Citrus reticulata var. chrysocarpa	(Lush.) Tanaka
					Citrus tosa-asahi	hort. ex Yu.Tanaka
					Citrus omikanto	hort. ex Yu.Tanaka
					Citrus aurantium var. voangkely	H.Perrier
					Citrus aurantium var. amara	L.
					Citrus nobilis	Lour.
					Citrus nobilis var. deliciosa	(Ten.) Swingle
					Citrus reshni	hort. ex Tanaka
					Citrus kotokan	Hayata
					Citrus paradisi	Macfad.
					Citrus aurantium var. tachibana	Makino
					Citrus sinensis	(L.) Osbeck
					Citrus calot	Lag.
					Citrus keraji	hort. ex Tanaka
					Citrus aurantium var. bigaradia	Hook.f.
					Citrus leiocarpa	hort. ex Tanaka
					Citrus madurensis var. deliciosa	(Ten.) Sagot
					Citrus vangasy	Bojer
					Citrus reticulata subsp. deliciosa	(Ten.) Rivera, et al.
					Citrus reticulata subsp. unshiu	(Marcov.) Rivera, et al.
					Citrus reticulata subsp. tachibana	(Tanaka) D.Rivera, Obón, S.Ríos, Selma, F.Méndez, Verde & F.Cano
					Citrus succosa	Tanaka
					Aurantium corniculatum	Mill.
					Aurantium distortum	Mill.
					Aurantium vulgaris	M.Gómez
					Citrus humilis	(Mill.) Poir.
					Citrus taiwanica	Tanaka & Shimada
					Citrus bigaradia	Loisel.
					Citrus aurantium subsp. suntra	Engl.
					Citrus pomelana	Van Deman
					Citrus aurantium subf. anonyma	(hort. ex Yu.Tanaka) M.Hiroe
					Citrus aurantium subf. banyu	(Hayata) M.Hiroe
					Citrus aurantium subf. benikawa	(Yu.Tanaka) M.Hiroe
					Citrus aurantium subf. cyathifera	(Risso & Poit.) M.Hiroe
					Citrus aurantium subf. dulcis	(Yu.Tanaka) M.Hiroe
					Citrus aurantium subf. hakunikuyu	(Hayata) M.Hiroe
					Citrus aurantium subf. iyo	(Yu.Tanaka) M.Hiroe
					Citrus aurantium subf. jiyu	(Hayata) M.Hiroe
					Citrus aurantium subf. omikanto	(hort. ex Yu.Tanaka) M.Hiroe
					Citrus aurantium subf. sekitoyu	(Hayata) M.Hiroe
					Citrus aurantium subf. sinograndis	(hort. ex Tanaka) M.Hiroe
					Citrus aurantium subf. sulcata	(Ik.Takah.) M.Hiroe
					Citrus aurantium subf. tosa-asahi	(hort. ex Yu.Tanaka) M.Hiroe
					Citrus aurantium subf. truncata	(hort. ex Tanaka) M.Hiroe
					Citrus aurantium subf. yuge-hyokan	(hort. ex Yu.Tanaka) M.Hiroe
					Citrus nobilis subf. funadoko	(hort. ex Yu.Tanaka) M.Hiroe
					Citrus nobilis subf. iwaikan	(hort. ex Yu.Tanaka) M.Hiroe
					Citrus nobilis subf. jyuma-unshu	M.Hiroe
					Citrus nobilis subf. keraji	(hort. ex Tanaka) M.Hiroe
					Citrus nobilis subf. kotokan	(Hayata) M.Hiroe
					Citrus nobilis subf. pseudograndis	(hort. ex Shirai) M.Hiroe
					Citrus nobilis subf. reticulata	(Blanco) M.Hiroe
					Citrus nobilis subf. yatsushiro	(hort. ex Tanaka) M.Hiroe
					Citrus nobilis subf. yonezawa-unshu	M.Hiroe
Rutaceae	Citrus	maxima	Citrus maxima	Citrus maxima (Burm.) Merr.	Sarcodactilis helicteroides	C.F.Gaertn.
					Aurantium decumana	Mill.
					Aurantium maximum	Burm.
					Citrus aurantium var. decumana	L.
					Citrus aurantium var. grandis	L.
					Citrus aurantium f. grandis	(L.) M.Hiroe
					Citrus costata	Raf.
					Citrus decumana	L.
					Citrus grandis	Osbeck
					Citrus grandis var. sabon	(Seib. ex Hayata) Karaya
					Citrus grandis var. yamabuki	(hort. ex Yu.Tanaka) Karaya
					Citrus obovoidea	hort. ex Tanaka
					Citrus pompelmos	Risso
					Citrus sabon	Siebold & Hayata
					Citrus yamabuki	hort. ex Yu.Tanaka
					Citrus grandis f. buntan	Hayata
					Aurantium decumanum	(L.) Mill.
					Citrus grandis var. sabon	(Seib. ex Hayata) Karaya
					Citrus grandis var. sphaerocarpos	Hassk.
					Citrus grandis var. oblonga	Hassk.
Rutaceae	Citrus	medica	Citrus medica	Citrus medica L.	Limon vulgare	Mill.
					Limon spinosum	Mill.
					Limon racemosum	Mill.
					Citrus alata	(Tanaka) Tanaka
					Citrus aurantium var. proper	Guillaumin
					Citrus aurantium var. tamurana	Yu.Tanaka
					Citrus balotina	Poit. & Turpin
					Citrus bicolor	Poit. & Turpin
					Citrus bigena	Poit. & Turpin
					Citrus cedra	Link
					Citrus cedrata	Raf.
					Citrus crassa	Hassk.
					Citrus fragrans	Salisb.
					Citrus gongra	Raf.
					Citrus grandis var. pyriformis	(Hassk.) Karaya
					Citrus hassaku	hort. ex Yu.Tanaka
					Citrus hiroshimana	hort. ex Yu.Tanaka
					Citrus kizu	hort. ex Yu.Tanaka
					Citrus kwangsiensis	Hu
					Citrus limonimedica	Lush.
					Citrus lumia	Risso
					Citrus medica var. alata	Tanaka
					Citrus medica var. digitata	Risso ex Guillaumin
					Citrus medica var. dulcis	Risso & Poit.
					Citrus medica var. ethrog	Engl.
					Citrus medica var. nana	Wester
					Citrus medica var. proper	Hook.f.
					Citrus medica var. sarcodactylus	(Siebold ex Hoola van Nooten) Swingle
					Citrus medica f. sudachi	(hort. ex Shirai) M.Hiroe
					Citrus nana	(Wester) Tanaka
					Citrus odorata	(Wester) Tanaka
					Citrus pyriformis	Hassk.
					Citrus sarcodactylis	Hoola van Nooten
					Citrus sudachi	hort. ex Tanaka
					Citrus tuberosa	Mill.
					Citrus limonia var. limetta	(Risso) Engl.
					Citrus medica subsp. bajoum	H.Perrier
					Citrus medica var. limetta	(Risso) Engl.
					Citrus medica var. tarung	Yu.Tanaka
					Citrus aurantium var. medica	(L.) Wight & Arn.
					Citrus medica var. medica
					Aurantium medicum	M.Gómez
					Citrus alata	(Tanaka) Tanaka
					Citrus medica subf. hassaku	(Yu.Tanaka) M.Hiroe
					Citrus medica subf. hiroshimana	(hort. ex Yu.Tanaka) M.Hiroe
					Citrus medica subf. pyriformis	(hort. ex Tanaka) M.Hiroe
					Citrus medica var. odorata	Wester
Rutaceae	Citrus	trifoliata	Citrus trifoliata	Citrus trifoliata L.	Pseudaegle trifoliata	Makino
					Aegle sepiaria	DC.
					Bilacus trifoliata	Kuntze
					Citrus trifolia	Thunb.
					Citrus trifoliata var. monstrosa	T.Itô
					Citrus triptera	Desf.
					Poncirus trifoliata	(L.) Raf.
					Poncirus trifoliata var. monstrosa	(T.Itô) Swingle
					Pseudaegle sepiaria	Miq.
Apiaceae	Cnidium	officinale	Cnidium officinale	Ligusticum officinale (Makino) Kitag.	Cnidium officinale	Makino
Burseraceae	Commiphora	myrrha	Commiphora myrrha	Commiphora myrrha (T.Nees) Engl.	Balsamea myrrha	(T.Nees) Oken
					Balsamea myrrha	Baill.
					Balsamea playfairii	Engl.
					Balsamodendrum myrrha	T.Nees
					Commiphora coriacea	Engl.
					Commiphora cuspidata	Chiov.
					Commiphora molmol	Engl. ex Tschirch
					Commiphora myrrha var. molmol	Engl.
					Commiphora rivae	Engl.
Papaveraceae	Corydalis	decumbens	Corydalis decumbens	Corydalis decumbens (Thunb.) Pers.	Pistolochia decumbens	(Thunb.) Holub
					Corydalis decumbens f. albescens	(Takeda) Ohwi ex S.Akiyama
					Capnoides decumbens	(Thunb.) Kuntze
					Corydalis amabilis	Migo
					Corydalis edulioides	Fedde
					Corydalis gracilipes	S.Moore
					Corydalis kelungensis	Hayata
					Fumaria bulbosa	Thunb.
					Fumaria decumbens	Thunb.
					Corydalis edulioides var. haimensis	Fedde
Papaveraceae	Corydalis	glaucescens	Corydalis glaucescens	Corydalis glaucescens Regel	Capnoides glaucescens	Kuntze
					Corydalis kolpakowskiana	Regel
					Corydalis kolpakowskiana var. hennigii	Fedde
					Pistolochia glaucescens	(Regel) Soják
					Fumariola glaucescens	Soják
Papaveraceae	Corydalis	humosa	Corydalis humosa	Corydalis humosa Migo
Papaveraceae	Corydalis	turtschaninovii	Corydalis turtschaninovii	Corydalis turtschaninovii Besser	Pistolochia turtschaninovii	(Besser) Holub
					Corydalis remota	Fisch. ex Maxim.
					Corydalis remota f. non-apiculata	(Ohwi) C.Y.Wu & Z.Y.Su
					Corydalis remota f. papillosa	(Kitag.) C.Y.Wu & Z.Y.Su
					Corydalis remota var. rotundiloba	Maxim.
					Corydalis ternata f. yanhusuo	(Y.H.Chou & Chun C.Hsu) Y.C.Zhu
					Corydalis turtschaninovii f. multisecta	P.Y.Fu
					Corydalis turtschaninovii var. non-apiculata	Ohwi
					Corydalis turtschaninovii var. papillosa	Kitag.
					Corydalis turtschaninovii f. papillosa	(Kitag.) Y.C.Zhu
					Corydalis bulbosa f. ternata	Nakai
					Corydalis solida subsp. remota	(Fisch. ex Maxim.) Korsh.
					Corydalis turtschaninovii var. ternata	(Nakai) Ohwi
					Pistolochia remota	(Fisch. ex Maxim.) Soják
					Corydalis turtschaninovii subsp. turtschaninovii
					Corydalis remota var. punctata	Skvortsov
					Corydalis woroschilovii	Urusov
Papaveraceae	Corydalis	yanhusuo	Corydalis yanhusuo	Corydalis yanhusuo (Y.H.Chou & Chun C.Hsu) W.T.Wang ex Z.Y.Su & C.Y.Wu	Corydalis turtschaninovii f. yanhusuo	Y.H.Chou & Chun C.Hsu
Zingiberaceae	Curcuma	longa	Curcuma longa	Curcuma longa L.	Amomum curcuma	Jacq.
					Curcuma domestica	Valeton
					Kua domestica	Medik.
					Stissera curcuma	Giseke
					Curcuma tinctoria	Guibourt
Cyperaceae	Cyperus	rotundus	Cyperus rotundus	Cyperus rotundus L.	Chlorocyperus rotundus	(L.) Palla
					Cyperus agrestis	Willd. ex Spreng. & Link
					Cyperus bicolor	Vahl
					Cyperus bulbosostoloniferus	Miq.
					Cyperus comosus	Sm.
					Cyperus elongatus	Sieber ex Kunth
					Cyperus herbicavus	Melliss
					Cyperus hexastachyos	Rottb.
					Cyperus hildra	Poir.
					Cyperus hydra	Michx.
					Cyperus inconspicuus	Gennari
					Cyperus laevissimus	Steud.
					Cyperus leptostachyus	Griff.
					Cyperus longus	Boeckeler
					Cyperus merkeri	C.B.Clarke
					Cyperus micreilema	Steud.
					Cyperus ochreoides	Steud.
					Cyperus officinalis	Nees ex Godr.
					Cyperus oliganthus	Gand.
					Cyperus olivaris	O.Targ.Tozz.
					Cyperus olivaris var. brevibracteatus	Le Grand
					Cyperus pallescens	Poir.
					Cyperus pallescens	Boiss.
					Cyperus patulus	M.Bieb.
					Cyperus platystachys	Cherm.
					Cyperus procerulus	Nees
					Cyperus proteinolepis	Boeckeler
					Cyperus purpureovariegatus	Boeckeler
					Cyperus radicosus	Sm.
					Cyperus rotundus var. acutus	Boeckeler
					Cyperus rotundus var. amaliae	C.B.Clarke
					Cyperus rotundus subsp. brevibracteatus	(Le Grand) M.Laínz
					Cyperus rotundus var. centiflora	C.B.Clarke
					Cyperus rotundus var. comosus	K.Richt.
					Cyperus rotundus f. contractus	Kük.
					Cyperus rotundus f. depallescens	Ekman & Kük.
					Cyperus rotundus subsp. divaricatus	Lye
					Cyperus rotundus var. elongatus	Boeckeler
					Cyperus rotundus f. inconspicuus	(Nyman) Kük.
					Cyperus rotundus f. latifolius	Kük.
					Cyperus rotundus f. latimarginatus	Kük.
					Cyperus rotundus var. macrostachyus	Boiss.
					Cyperus rotundus var. major	Parl.
					Cyperus rotundus subsp. merkeri	(C.B.Clarke) Kük.
					Cyperus rotundus var. platystachys	Bojer ex C.B.Clarke
					Cyperus rotundus var. procerula	C.B.Clarke
					Cyperus rotundus var. salsola	C.B.Clarke
					Cyperus rotundus var. spadiceus	Boeckeler
					Cyperus rotundus var. taylorii	(C.B.Clarke) Kük.
					Cyperus rubicundus	Willd. ex Link
					Cyperus stoloniferus var. pallidus	Boeckeler
					Cyperus taylorii	C.B.Clarke
					Cyperus tenuifolius	Walp.
					Cyperus tetrastachyos	Desf.
					Cyperus viridis	Roxb. ex C.B.Clarke
					Cyperus yoshinagae	Ohwi
					Pycreus rotundus	(L.) Hayek
					Schoenus tuberosus	Burm.f.
					Cyperus rotundus var. carinalis	Benth.
					Cyperus rotundus var. carinatus	F.M.Bailey
					Cyperus rotundus f. comosus	(Sm.) Kük.
					Cyperus rotundus var. hydra	(Michx.) A.Gray
					Cyperus rudioi var. minor	Boeckeler
					Cyperus pseudovariegatus	Boeckeler
					Cyperus rotundus var. inconspicuus	Nyman
					Cyperus badius var. inconspicuus	(Nyman) Nyman
					Cyperus rotundus subsp. inconspicuus	(Nyman) K.Richt.
					Cyperus rotundus subsp. comosus	(Sm.) K.Richt.
					Cyperus rotundus var. quimoyensis	L.K.Dai
					Cyperus rotundus var. brevibracteatus	(Le Grand) Husn.
					Cyperus rotundus var. tetrastachyos	(Desf.) Trab.
					Cyperus rotundus var. rotundus
					Cyperus rotundus subsp. rotundus
					Cyperus rotundus var. pseudesculentus	Kük.
					Cyperus rotundus var. comosus	(Sm.) Nyman
Fabaceae	Glycyrrhiza	inflata	Glycyrrhiza inflata	Glycyrrhiza inflata Batalin	Glycyrrhiza eurycarpa	P.C.Li
					Meristotropis pauciflora	(Hance) Kruganova
					Glycyrrhiza paucifoliolata	Hance
					Glycyrrhiza hediniana	Harms
					Meristotropis paucifoliolata	(Hance) Kruganova
Fabaceae	Glycyrrhiza	pallidiflora	Glycyrrhiza pallidiflora	Glycyrrhiza pallidiflora Maxim.
Fabaceae	Glycyrrhiza	uralensis	Glycyrrhiza uralensis	Glycyrrhiza uralensis Fisch.
Fabaceae	Glycyrrhiza	glabra	Glycyrrhiza glabra	Glycyrrhiza glabra L.	Glycyrrhiza glabra var. glabra
					Glycyrrhiza glabra var. typica	L.
					Glycyrrhiza glabra var. violacea	(Boiss. & Noe) Boiss.
					Glycyrrhiza glabra subsp. glandulifera	(Waldst. & Kit.) Ponert
					Glycyrrhiza glabra var. glandulifera	(Waldst. & Kit.) Regel & Herder
					Glycyrrhiza pallida	Boiss. & Noe
					Glycyrrhiza violacea	Boiss.
					Glycyrrhiza glandulifera	Ledeb.
					Glycyrrhiza hirsuta	Pall.
					Glycyrrhiza glandulifera	Waldst. & Kit.
					Liquiritia officinalis	Moench
					Liquiritia officinarum	Medik.
					Glycyrrhiza michajloviana	Grankina & E.V.Kuzmin
					Glycyrrhiza nadezhinae	Grankina
					Glycyrrhiza alalensis	X.Y.Li
					Glycyrrhiza alaschanica	Grankina
					Glycyrrhiza laevis	Pall.
					Glycyrrhiza officinalis	Lepech.
					Glycyrrhiza vulgaris	Gueldenst. ex Ledeb.
					Glycyrrhiza glabra var. glandulifera	(Waldst. & Kit.) Galushko
					Glycyrrhiza brachycarpa	Boiss.
					Glycyrrhiza glabra var. laxifoliolata	X.Y.Li
					Glycyrrhiza glabra var. glandulosa	X.Y.Li
					Glycyrrhiza glabra var. caduca	X.Y.Li
					Glycyrrhiza glabra var. pubescens	Litv.
					Glycyrrhiza glabra var. asperula	Regel & Herder
					Glycyrrhiza glabra var. echinata	Regel & Herder
					Glycyrrhiza glabra var. hispidula	Regel & Herder
					Glycyrrhiza glandulifera var. parviflora	Ledeb.
					Glycyrrhiza glabra var. brachycarpa	(Boiss.) Boiss.
					Glycyrrhiza hirsuta var. glandulifera	Regel & Herder
					Glycyrrhiza hirsuta var. echinata	Regel & Herder
					Glycyrrhiza echinata	Lepech.
					Glycyrrhiza hirsuta	L.
Apiaceae	Levisticum	officinale	Levisticum officinale	Levisticum officinale W.D.J.Koch	Ligusticum levisticum	L.
					Angelica levisticum	All.
					Angelica paludapifolia	Lam.
					Hipposelinum levisticum	Britton & Rose
					Selinum levisticum	E.H.L.Krause
Apiaceae	Ligusticum	chuanxiong	Ligusticum chuanxiong	Ligusticum striatum DC.	Laserpitium striatum	Wall.
					Ligusticum wallichii	Franch.
					Ligusticum chuanxiong	S.H.Qiu, Y.Q.Zeng, K.Y.Pan, Y.C.Tang & J.M.Xu
					Oreocome striata	(DC.) Pimenov & Kljuykov
					Pimpinella bengalensis	H.Wolff
					Selinum striatum	Benth. ex C.B.Clarke
					Cortia striata	(Benth. & Hook.f.) Leute
					Selinum striatum	Benth. & Hook.f.
Apiaceae	Ligusticum	glaucescens	Ligusticum glaucescens	Ligusticum glaucescens Franch.
Apiaceae	Ligusticum	sinense	Ligusticum sinense	Conioselinum anthriscoides (H.Boissieu) Pimenov & Kljuykov	Ligusticum silvaticum	H.Wolff
					Ligusticum sinense	Oliv.
					Ligusticum harrysmithii	M.Hiroe
					Ligusticum levistifolium	H.Wolff
					Ligusticum markgrafianum	Fedde ex H.Wolff
					Ligusticum pilgerianum	Fedde ex H.Wolff
					Aegopodium anthriscoides	H.Boissieu
					Carum anthriscoides	H.Boissieu
					Ligusticum sinense var. sinense
					Ligusticum sinense var. alpinum	R.H.Shan ex K.T.Fu
					Ligusticum sinense var. hupehense	H.D.Zhang
Lauraceae	Lindera	aggregata	Lindera aggregata	Lindera aggregata (Sims) Kosterm.	Cinnamomum aggregatum	(Sims) Pilip.
					Laurus aggregata	Sims
					Daphnidium strychnifolium	Siebold & Zucc.
Lauraceae	Lindera	obtusiloba	Lindera obtusiloba	Lindera obtusiloba Blume	Benzoin obtusilobum	(Blume) Kuntze
Lauraceae	Lindera	strychnifolia	Lindera strychnifolia	Lindera aggregata var. aggregata	Litsea trinervia	Bürger ex Blume
					Benzoin sinense	(Hemsl.) Kuntze
					Benzoin strychnifolium	(Siebold & Zucc. ex Blume) Kuntze
					Daphnidium myrrha	Siebold & Zucc.
					Daphnidium sinense	Blume
					Daphnidium strychnifolium	Siebold & Zucc. ex Blume
					Lindera sinensis	(Blume) Hemsl.
					Lindera eberhardtii	Lecomte
					Lindera strychnifolia	(Siebold & Zucc. ex Blume) Fern.-Vill.
Lauraceae	Lindera	umbellata	Lindera umbellata	Lindera umbellata Thunb.	Benzoin umbellatum	(Thunb.) Kuntze
Nymphaeaceae	Nelumbo	nucifera	Nelumbo nucifera	Nelumbo nucifera Gaertn.	Nymphaea nelumbo	L.
					Nelumbium javanicum	Poir.
					Nelumbium indicum	Poir.
					Nelumbium caspium	Eichw.
					Nelumbium asiaticum	Rich.
					Nelumbium album	Bercht. & J.Presl
					Nelumbium transversum	C.Presl
					Nelumbo komarovii	Grossh.
					Nelumbo indica	Pers.
					Nelumbo caspica	Schipcz.
					Nelumbium turbinatum	Blanco
					Nelumbium nelumbo	Druce
					Nelumbium tamara	Sweet
					Nelumbium speciosum	Willd.
					Nelumbium rheedei	C.Presl
					Nelumbo speciosa var. alba	F.M.Bailey
					Tamara hemisphaerica	Buch.-Ham. ex Pritz.
					Nelumbo speciosa	Willd.
					Nelumbo caspica	Fisch.
					Nelumbo nucifera var. macrorhizomata	Nakai
Apiaceae	Notopterygium	franchetii	Notopterygium franchetii	Hansenia forbesii (H.Boissieu) Pimenov & Kljuykov	Notopterygium franchetii	H.Boissieu
					Notopterygium forbesii	H.Boissieu
					Angelica rubrivaginata	H.Wolff
					Angelica tsinlingensis	K.T.Fu
					Drymoscias forbesii	Koso-Pol.
					Drymoscias franchetii	Koso-Pol.
Ranunculaceae	Paeonia	anomala	Paeonia anomala	Paeonia anomala L	Paeonia anomala var. insignis	Lynch
					Paeonia anomala var. nudicarpa	Huth
Ranunculaceae	Paeonia	delavayi	Paeonia delavayi	Paeonia delavayi Franch.	Paeonia franchetii	Halda
					Paeonia handel-mazzettii	Halda
					Paeonia lutea	Delavay ex Franch.
					Paeonia delavayi f. alba	(Bean) S.G.Haw
					Paeonia delavayi f. lutea	(Delavay ex Franch.) S.G.Haw
					Paeonia delavayi f. trollioides	(Stapf ex Stern) S.G.Haw
					Paeonia trollioides	Stapf ex Stern
					Paeonia potaninii	Komarov
					Paeonia delavayi var. lutea	(Delavay ex Franch.) Finet & Gagnep.
					Paeonia potaninii var. trollioides	(Stapf ex Stern) Stern
					Paeonia forrestii var. trollioides	(Stapf ex Stern) Saunders
					Paeonia forrestii	Saunders
					Paeonia delavayi f. superba	Lemoine
					Paeonia lutea var. superba	(Lemoine) auct.
					Paeonia delavayi var. angustiloba	Rehder & E.H.Wilson
					Paeonia delavayi var. atropurpurea	Schipcz
					Paeonia delavayi var. alba	Bean
					Paeonia potaninii f. alba	(Bean) Stern
					Paeonia delavayi var. delavayi
					Paeonia franchetti	Halda
					Paeonia delavayi subsp. angustiloba	(Rehder & E.H.Wilson) B.A.Shen
					Paeonia delavayi subsp. lutea	(Delavay ex Franch.) B.A.Shen
Ranunculaceae	Paeonia	intermedia	Paeonia intermedia	Paeonia intermedia C.A.Mey.	Paeonia intermedia subsp. pamiroalaica	Ovcz.
					Paeonia anomala f. intermedia	(C.A.Mey.) Trautv.
					Paeonia anomala subsp. intermedia	(C.A.Mey.) Trautv.
					Paeonia anomala subsp. pamiroalaica	(Ovcz.) R.Cooper
					Paeonia anomala var. hybrida	Trautv.
					Paeonia anomala subsp. hybrida	(Pall.) Halda
Ranunculaceae	Paeonia	lactiflora	Paeonia lactiflora	Paeonia lactiflora Pall.	Paeonia lactea	Pall.
					Paeonia fragrans	E.Vilm.
					Paeonia humei	E.Vilm.
					Paeonia makoya	Marn.
					Paeonia lactiflora f. nuda	(Nakai) Kitag.
					Paeonia lactiflora f. pilosella	(Nakai) Kitag.
					Paeonia lactiflora var. villosa	M.S.Yan & K.Sun
					Paeonia lobata	Pall.
					Paeonia albiflora	Pall.
					Paeonia edulis	Salisb.
					Paeonia sinensis	hort. ex Steud.
					Paeonia yui	Fang
					Paeonia reevesiana	Loudon
					Paeonia albiflora var. trichocarpa	Bunge
					Paeonia lactiflora var. trichocarpa	(Bunge) Stern
					Paeonia albiflora var. fragrans	Sabine
					Paeonia albiflora var. humei	Sabine
					Paeonia albiflora var. purpurea	Korsh.
					Paeonia albiflora var. spontanea	Makino
					Paeonia albiflora f. nuda	Nakai
					Paeonia albiflora f. pilosella	Nakai
					Paeonia albiflora f. pilifera	Schipcz.
					Paeonia albiflora var. whitleyi	Sabine
					Paeonia whitleyi	(Sabine) auct.
					Paeonia albiflora var. edulis	(Salisb.) Pursh
					Paeonia edulis var. reevesiana	Paxton
					Paeonia edulis var. sinensis	Sims
					Paeonia lactiflora var. lactiflora
Ranunculaceae	Paeonia	veitchii	Paeonia veitchii	Paeonia anomala subsp. veitchii (Lynch) D.Y.Hong & K.Y.Pan	Paeonia beresowskii	Kom.
					Paeonia veitchii	Lynch
					Paeonia veitchii var. leiocarpa	W.T.Wang & S.H.Wang
					Paeonia veitchii var. uniflora	K.Y.Pan
					Paeonia woodwardii	Cox
					Paeonia veitchii var. beresowskii	(Kom.) Schipcz.
					Paeonia veitchii var. woodwardii	(Stapf ex Cox) Stern
					Paeonia veitchii var. purpurea	Schipcz.
Ranunculaceae	Paeonia	mairei	Paeonia mairei	Paeonia mairei H.Lév.	Paeonia bifurcata	Schipcz.
					Paeonia oxypetala	Hand.-Mazz.
					Paeonia mairei f. oxypetala	(Hand.-Mazz.) W.P.Fang
Ranunculaceae	Paeonia	obovata	Paeonia obovata	Paeonia obovata Maxim.	Paeonia obovata var. japonica	Makino
					Paeonia japonica var. pilosa	Nakai
					Paeonia obovata f. oreogeton	(S.Moore) Kitag.
					Paeonia obovata var. amurensis	Schipcz.
					Paeonia obovata var. australis	Schipcz.
					Paeonia obovata var. glabra	Makino
					Paeonia obovata var. alba	Saunders
Ranunculaceae	Paeonia	suffruticosa	Paeonia suffruticosa	Paeonia suffruticosa Andrews	Paeonia arborea	C.C.Gmel.
					Paeonia suffruticosa f. rubida	Hong C.Zheng
					Paeonia suffruticosa f. maculata	Hong C.Zheng
					Paeonia yunnanensis	W.P.Fang
					Paeonia moutan	Sims
					Paeonia suffruticosa var. purpurea	Andrews
					Paeonia moutan var. anneslei	Sabine
					Paeonia suffruticosa f. anneslei	(Sabine) Rehder
					Paeonia suffruticosa var. papaveracea	(Andrews) Kern.
					Paeonia moutan var. papaveracea	(Andrews) DC.
					Paeonia suffruticosa var. papaveracea	(Andrews) A.Kern.
					Paeonia yunnanensis	Fang
					Paeonia papaveracea	Andrews
					Paeonia moutan var. papaveracea	(Andrews) Ker Gawl.
					Paeonia suffruticosa subsp. suffruticosa
					Paeonia fruticosa	Dum.Cours.
					Paeonia chinensis	Oken
					Paeonia moutan subvar. rosea-plena	Sabine
					Paeonia moutan var. rosea-semiplena	Sabine
					Paeonia moutan var. rawesii	Sabine
					Paeonia moutan var. carnea-plena	Sabine
					Paeonia moutan var. albida-plena	Sabine
					Paeonia moutan var. humei	Sabine
					Paeonia suffruticosa var. humei	(Sabine) L.H.Bailey
					Paeonia suffruticosa var. banksii	(Sabine) L.H.Bailey
Ranunculaceae	Paeonia	ostii	Paeonia ostii	Paeonia ostii T.Hong & J.X.Zhang	Paeonia suffruticosa subsp. yinpingmudan	D.Y.Hong, K.Y.Pan & Zhong W.Xie
					Paeonia suffruticosa subsp. ostii	(T.Hong & J.X.Zhang) Halda
					Paeonia ostii var. lishizhenii	B.A.Shen
					Paeonia ostii subsp. lishizhenenii	B.A.Shen
					Paeonia yinpingmudan	(D.Y.Hong, K.Y.Pan & Zhong W.Xie) B.A.Shen
Rosaceae	Prunus	davidiana	Prunus davidiana	Prunus davidiana Franch.	Amygdalus davidiana	(CarriŠre) de Vos ex L.Henry
					Persica davidiana	Carrière
					Amygdalus davidiana	(CarriŠre) T.T.Yu
					Prunus persica var. davidiana	(CarriŠre) Maxim.
					Prunus persica subsp. davidiana	(Carrière) Dippel
					Amygdalus communis	Bunge
					Prunus sibirica var. davidiana	(Carrière) Y.L.Chou
					Prunus sibirica f. davidiana	(CarriŠre) Kitag.
					Amygdalus davidiana	(CarriŠre) de Vos
Rosaceae	Prunus	persica	Prunus persica	Prunus persica (L.) Batsch
Rosaceae	Sanguisorba	officinalis	Sanguisorba officinalis	Sanguisorba officinalis L.	Poterium officinale	(L.) A.Gray
					Sanguisorba polygama	F.Nyl.
					Sanguisorba officinalis f. pilosella	(Ohwi) H.Hara
					Sanguisorba officinalis var. officinalis
					Sanguisorba montana	Jord. ex Boreau
					Sanguisorba officinalis var. montana	(Jord. ex Boreau) Focke
					Sanguisorba officinalis var. longa	Kitag.
					Sanguisorba officinalis var. microcephala	Kitag.
					Sanguisorba officinalis f. microcephala	(Kitag.) Kitag.
					Sanguisorba officinalis var. polygama	(F.Nyl.) Serg.
					Sanguisorba glandulosa	Kom.
					Sanguisorba carnea	Fisch. ex Link
					Sanguisorba formosana	Hayata
					Sanguisorba komaroviana	Nedol.
					Sanguisorba taurica	Juz.
					Sanguisorba media	L.
					Sanguisorba cernua	Besser
					Sanguisorba major	Gilib.
					Sanguisorba praecox	Besser ex Rchb.
					Sanguisorba bracteosa	Besser ex Eichw.
					Pimpinella officinalis	(L.) Lam.
					Poterium boreale	Salisb.
					Poterium officinale	Benth. & Hook.f. ex Hemsl. & F.B.Forbes
					Sanguisorba longifolia	Bertol.
					Sanguisorba altissima	Moench
					Sanguisorba andersonii	G.Don
					Sanguisorba auriculata	Scop.
					Sanguisorba hispanica	Mill.
					Sanguisorba sabauda	Mill.
					Sanguisorba unsanensis	Nakai
					Sanguisorba cordifolia	Opiz
					Sanguisorba baicalensis	Poplawska
					Sanguisorba cylindrica	Charb.
					Sanguisorba rubra	Schrank
					Sanguisorba serotina	Jord.
					Sanguisorba officinalis subsp. officinalis
					Sanguisorba officinalis var. altissima	Moench ex Steud.
					Pimpinella officinalis	(L.) Gaertn.
					Sanguisorba officinalis var. serpentini	(H.J.Coste & Puech) Rouy & E.G.Camus
					Sanguisorba officinalis var. nana	Rouy
					Sanguisorba major	Bubani
					Sanguisorba officinalis var. sabauda	(Mill.) Steud.
					Sanguisorba nudicaulis	Raf.
					Sanguisorba officinalis var. auriculata	(Scop.) Steud.
					Sanguisorba officinalis var. hispanica	(Mill.) Willd.
					Sanguisorba officinalis subsp. montana	(Jord. ex Boreau) Gremli
					Sanguisorba officinalis var. montana	(Jord. ex Boreau) A.Braun & Bouché
					Sanguisorba officinalis var. serotina	(Jord.) A.Braun & Bouché
					Sanguisorba serpentini	H.J.Coste & Puech
					Sanguisorba angustifolia	Radde
					Sanguisorba konradii	Opiz
					Sanguisorba major	Hill
					Sanguisorba menziesii	Rydb.
					Sanguisorba microcephala	C.Presl
					Sanguisorba officinalis subsp. microcephala	(C.Presl) Calder & Roy L.Taylor
					Sanguisorba officinalis var. polygama	(F.Nyl.) Mela & Cajander
					Sanguisorba officinalis var. glandulosa	(Kom.) Vorosch.
					Sanguisorba officinalis var. carnea	(Fisch. ex Link) Regel ex Maxim.
					Sanguisorba montana	Jord. ex Boreau
					Sanguisorba officinalis var. globularis	(Nakai ex Chung) W.Lee
Fabaceae	Sophora	alopecuroides	Sophora alopecuroides	Sophora alopecuroides L.	Vexibia alopecuroides	(L.) Yakovlev
					Sophora alopecuroides subsp. alopecuroides
					Goebelia alopecuroides var. alopecuroides
					Vexibiai alopecuroides	(L.) Yakovlev
					Pseudosophora alopecuroides	(L.) Sweet
					Vexibia alopecuroides subsp. alopecuroides
					Goebelia alopecuroides	(L.) Bunge ex Boiss.
					Radiusia alopecuroides	(L.) Endl.
					Vexibia alopecuroides	(L.) W.A.Weber
					Pseudosophora alopecuroides	(L.) Galushko
					Sophora alopecuroides subsp. prodanii	Yakovlev
					Sophora alopecuroides subsp. jaubertii	Borza
					Goebelia alopecuroides var. tomentosa	Bunge
Petauristidae	Trogopterus	xanthipes	Trogopterus xanthipes	Trogopterus xanthipes Milne-Edwards
Polyporaceae	Wolfiporia	extensa	Wolfiporia extensa	Wolfiporia extensa (Peck) Ginns (syn. Poria cocos (Schw.) Wolf)
