# Supplementary material for: Complementary authentication of Chinese herbal products to treat endometriosis using DNA metabarcoding and HPTLC shows a high level of variability
Source: Front Pharmacol. 2023 Dec 5;14:1305410. doi: 10.3389/fphar.2023.1305410 (PMC10728824; doi:10.3389/fphar.2023.1305410)
Supplement: Supplementary file 1 [file DataSheet1.zip › Table 4.xlsx]

## Sheet: S4.A
ITS1_FL
Species	1FL	2FL	3FL	4FL	5FL	6FL	7FL	8FL	9FL	10FL	11FL	12FL	13FL	14FL	15FL	16FL	17FL	18FL	19FL	20FL	21FL	22FL	23FL	24FL
Achyranthes japonica	0	0	0	0	0	0	0	0	0	0	0	0	0	0	0	0	0	1580	0	0	0	0	0	0
Anethum foeniculum	0	0	0	0	0	0	0	0	0	0	0	0	0	0	0	0	0	0	0	0	0	0	0	0
Angelica biserrata	0	0	0	0	0	0	0	0	0	0	0	0	0	0	0	0	0	0	0	0	0	0	0	0
Angelica sinensis	17486	103446	0	0	0	271	1023	0	0	3507	2525	1977	7403	13122	0	22413	26169	0	0	0	10476	2915	0	43964
Apiaceae sp.	0	0	0	0	0	0	0	0	0	0	0	0	0	0	0	0	0	0	0	0	0	0	0	0
Artemisia annua	0	0	0	0	0	0	0	0	0	0	0	0	0	0	0	0	0	0	0	0	0	0	0	0
Artemisia sp.	0	0	0	0	0	0	0	0	0	0	0	0	0	0	0	0	0	0	0	0	0	0	0	0
Ascomycota sp.	0	0	0	0	0	0	0	0	0	0	0	0	0	0	0	0	0	0	0	112	0	0	0	0
Astragalus sp.	0	0	0	0	0	0	0	0	0	0	0	0	0	0	0	0	0	0	0	0	0	0	0	0
Astragalus trichopodus	0	0	0	0	0	0	0	0	0	0	0	0	0	0	0	0	0	0	0	0	0	0	0	0
Bassia scoparia	0	0	0	0	0	0	0	0	0	0	0	0	0	0	0	0	0	0	0	0	0	0	0	0
Brassica sp.	0	0	0	0	0	54	0	868	0	0	0	0	0	0	0	0	0	0	0	0	0	0	0	0
Capsicum chinense	0	0	0	0	0	553	0	0	0	0	0	0	0	0	0	0	0	0	0	0	0	0	0	0
Carthamus sp.	1947	31705	5174	0	1542	0	0	0	0	0	0	0	0	1487	0	2460	0	0	664	11446	15448	4148	0	4576
Chamaenerion angustifolium	0	0	0	0	0	0	0	0	0	0	0	0	0	0	0	0	0	0	0	0	0	0	0	0
Chenopodium sp.	0	0	476	0	0	0	0	0	0	0	0	0	0	0	0	0	0	0	0	805	0	0	0	0
Chrysophyllum prieurii	0	0	0	0	0	0	0	0	0	0	0	0	0	0	0	0	0	0	0	0	0	0	0	0
Actaea dahurica	0	0	0	0	0	0	0	0	0	0	0	0	0	0	0	0	0	0	0	0	0	0	0	0
Cirsium arvense	0	0	0	0	0	0	0	0	0	0	0	0	0	0	0	0	0	0	0	0	0	0	0	0
Citrus sp.	0	584	0	0	0	0	0	0	0	0	0	0	0	6	0	0	0	0	0	0	0	0	0	0
Convolvulus arvensis	0	0	402	0	0	0	0	0	0	0	0	0	0	0	0	0	0	0	0	871	0	0	0	0
Cuscuta australis	0	0	0	0	0	0	0	0	0	0	0	0	0	0	0	0	0	0	0	0	0	0	0	0
Echinochloa crus-galli	0	0	0	0	0	0	0	0	0	0	0	0	0	0	0	0	0	0	0	55	0	0	0	0
Glycine max	0	0	0	0	0	0	0	0	0	0	0	0	0	0	0	0	0	0	0	0	0	0	0	0
Glycyrrhiza sp.	2789	47508	0	0	0	0	0	0	0	0	0	0	0	2491	0	0	3668	0	0	0	195	0	0	9887
Helianthus annuus	0	0	0	0	0	0	0	0	0	0	0	0	0	0	0	0	0	0	0	0	0	0	0	0
Hordeum vulgare	0	0	0	0	0	0	0	0	0	0	0	0	0	0	0	0	0	0	0	0	0	0	0	0
Hymenidium sp.	9	0	0	0	0	0	0	0	0	0	0	0	0	0	0	0	0	0	0	0	0	0	0	0
Ipomoea batatas	389	0	0	0	0	0	0	0	0	0	0	0	0	0	0	0	0	0	0	0	0	0	0	0
Juglans regia	0	0	0	0	0	808	24526	33688	0	0	0	0	0	0	0	0	0	5919	0	0	0	0	0	0
Koenigia divaricata	0	0	0	0	0	0	0	0	0	0	0	0	0	0	0	0	0	0	0	0	0	0	0	0
Lablab purpureus	0	0	0	0	0	0	605	0	0	0	0	0	0	0	0	0	0	1695	0	0	0	0	0	0
Ligusticum sp.	35	527	0	0	0	0	742	0	0	0	0	0	0	0	51	2316	1038	1378	6	0	554	159	0	683
Paeonia sp.	3425	1753	9553	27108	0	0	139497	0	468	61284	36341	56254	131530	97	14837	4797	2923	16378	0	0	859	273	13729	8208
Panax quinquefolius	0	0	0	0	0	7657	0	1735	0	0	0	0	0	0	0	0	0	0	0	0	0	0	0	0
Passiflora edulis	0	0	0	0	0	0	0	0	0	0	0	0	0	0	0	0	0	0	0	0	0	0	0	0
Plantago major	0	0	0	0	0	0	996	0	0	0	0	0	0	0	0	0	0	0	0	0	0	0	0	0
Pleurospermum sp.	0	0	0	0	0	0	0	0	0	0	0	0	0	0	0	0	0	0	0	0	0	0	0	0
Hymenidium sp.	8	0	0	0	0	0	0	0	0	0	0	0	0	0	0	0	0	0	0	0	0	0	0	0
Polygonum phytolaccifolium	0	0	0	0	0	0	0	0	0	0	0	0	0	0	0	0	0	0	0	0	0	0	0	0
Prunus armeniaca	0	0	0	0	0	0	0	0	0	0	0	0	0	0	0	0	0	0	0	0	0	0	0	0
Prunus davidiana	0	0	0	0	0	1368	0	0	0	0	0	0	0	0	0	0	0	0	0	0	0	0	0	0
Prunus sp.	0	0	692	388	0	1555	0	3833	0	0	0	0	0	0	289	0	0	1383	0	0	0	0	677	602
Prunus persica	0	10401	31314	4524	0	0	0	0	0	0	0	0	0	0	2915	0	0	0	0	0	0	0	22025	16757
Raphanus raphanistrum	0	0	0	0	0	0	0	0	0	0	0	0	0	0	0	0	0	0	0	0	0	0	0	0
Rhaponticum repens	0	0	0	0	0	0	0	0	0	0	0	0	0	0	0	0	0	0	0	0	0	0	0	0
Rheum officinale	0	0	0	0	0	0	0	0	0	0	0	0	0	0	0	0	0	0	0	0	0	0	0	0
Rosa sp.	0	0	0	0	0	0	0	0	0	0	0	0	0	0	0	0	0	0	0	0	0	0	0	0
Sanguisorba alpina	0	0	0	0	0	0	0	0	0	0	0	0	0	0	0	0	0	0	0	0	0	0	0	0
Saposhnikovia divaricata	0	0	0	0	0	0	0	0	0	0	0	0	0	0	0	0	0	0	0	0	0	0	0	0
Senna sp.	0	0	0	0	0	0	0	0	0	0	0	0	0	0	0	0	0	0	0	0	0	0	0	0
Setaria pumila	0	0	0	0	0	0	0	0	0	0	0	0	0	0	0	0	0	0	0	58	0	0	0	0
Sonchus arvensis	0	0	0	0	0	0	0	0	0	0	0	0	0	0	0	0	0	0	0	65	0	0	0	0
Sophora flavescens	0	0	0	0	0	0	0	0	0	0	0	0	0	0	0	0	0	0	0	0	0	0	0	0
Sorghum halepense	0	0	0	0	0	0	0	0	0	0	0	0	0	0	0	0	0	0	0	0	0	0	0	0
Stellera chamaejasme	0	0	0	0	0	0	0	0	0	0	0	0	0	0	0	0	0	0	0	0	0	0	0	0
Taraxacum sp.	0	0	0	0	0	0	0	0	0	0	0	0	0	0	0	0	0	0	0	0	0	0	0	0
Vicia amoena	0	0	0	0	0	0	0	0	0	0	0	0	0	0	0	0	0	0	0	0	0	0	0	0
Vigna sp.	43286	0	0	0	0	0	0	0	0	0	0	0	0	8588	0	0	0	0	0	0	0	126	0	0
Xanthium sibiricum	0	0	0	0	0	0	0	0	0	0	0	0	0	0	0	0	0	0	0	99	0	0	0	0
SUM	69374	195924	47611	32020	1542	12266	167389	40124	468	64791	38866	58231	138933	25791	18092	31986	33798	28333	670	13511	27532	7621	36431	84677

## Sheet: S4.B
	ITS1_GX
Species	1GX	2GX	3GX	4GX	5GX	6GX	7GX	8GX	9GX
Amaranthus sp.	0	53	0	0	0	0	0	0	0
Anethum foeniculum	0	0	0	0	0	0	0	0	0
Angelica sinensis	0	0	0	4173	2173	0	40585	35585	82810
Brassica sp.	0	0	0	0	0	0	0	0	1564
Callisia gentlei	0	0	0	0	390	0	0	0	6228
Carthamus sp.	0	3300	0	0	380	0	3615	8258	19918
Chenopodium sp.	0	286	0	0	0	0	0	0	0
Citrus sp.	0	0	0	0	0	0	0	0	1787
Convolvulus arvensis	0	218	0	0	0	0	0	0	0
Corydalis sp.	0	0	0	0	0	0	0	0	24946
Crustomyces subabruptus	0	0	0	0	0	0	0	0	0
Cucumis sativus	0	628	0	0	0	0	0	0	0
Cucurbita moschata	0	0	0	0	234	0	0	0	5261
Dactylis glomerata	0	0	0	0	202	0	0	0	0
Festuca sp.	0	0	0	0	4388	0	0	0	0
Glycyrrhiza sp.	0	0	0	0	0	0	4605	14517	23899
Helianthus annuus	0	0	0	0	0	0	0	0	15640
Hymenidium sp.	0	0	0	0	6	0	0	0	0
Ipomoea sp.	0	15	0	0	0	0	0	0	0
Juglans regia	4561	0	231	0	0	0	0	0	2819
Ligusticum sp.	12	0	161	278	374	0	1513	0	0
Paeonia sp.	0	1253	6435	40760	1050	9187	803	1597	4674
Hymenidium sp.	0	0	0	0	0	0	0	0	0
Poa annua	0	0	0	0	161	0	0	0	0
Poa pratensis	0	0	0	0	381	0	0	0	0
Poa trivialis	0	0	0	0	484	0	0	0	0
Prunus davidiana	0	0	0	0	0	0	0	0	0
Prunus sp.	0	0	0	0	0	164	0	178	0
Prunus persica	238	0	0	0	0	607	494	3322	13797
Nepeta tenuifolia	0	0	0	0	0	0	0	0	4542
Senna sp.	0	0	0	0	0	0	0	0	0
Solanum lycopersicum	0	0	0	0	0	0	0	0	0
Solanum sp.	0	0	0	0	189	0	0	0	0
Tribulus terrestris	0	0	0	0	0	0	0	0	9036
Trifolium sp.	0	0	0	0	23356	0	0	0	0
Ulmus pumila	0	0	0	0	94	0	0	0	0
Urtica radicans	0	0	0	0	780	0	0	0	0
Xanthium sibiricum	0	18	0	0	0	0	0	0	0
SUM	4811	5771	6827	45211	34642	9958	51615	63457	216921

## Sheet: S4.C
ITS2_FL
Species	1FL	2FL	3FL	4FL	5FL	6FL	7FL	8FL	9FL	10FL	11FL	12FL	13FL	14FL	15FL	16FL	17FL	18FL	19FL	20FL	21FL	22FL	23FL	24FL
Pleurospermum hookeri var. thomsonii	0	0	0	0	0	0	0	0	0	0	0	0	0	0	0	0	0	0	0	0	0	0	0	0
Actaea dahurica	0	0	0	0	0	0	0	0	0	0	0	0	0	0	0	0	0	0	0	0	0	0	0	0
Anethum foeniculum subsp. foeniculum	0	0	0	0	0	0	0	0	0	0	0	0	0	0	0	0	0	0	0	0	0	0	0	0
Angelica biserrata	0	0	0	0	0	0	0	0	0	0	0	0	0	0	0	0	0	0	0	0	0	0	0	0
Angelica sp.	0	0	0	0	0	0	0	0	0	0	0	0	0	0	0	0	0	0	0	0	0	0	0	0
Angelica sinensis	50502	23369	0	0	0	0	1811	0	0	2159	889	7329	4977	1716	0	0	0	0	0	372	0	40162	0	27759
Artemisia carvifolia	0	0	0	0	0	0	0	0	0	0	0	0	0	0	0	0	0	0	0	0	0	0	0	0
Astragalus ernestii	0	0	0	0	0	0	0	0	0	0	0	0	0	0	0	0	0	0	0	0	0	0	0	0
Bolbostemma sp.	0	0	0	0	0	0	726	0	0	0	0	0	0	0	0	0	0	0	0	0	0	823	0	0
Brassica sp.	0	0	0	0	0	0	0	0	0	0	0	0	0	0	0	0	0	0	0	0	0	0	0	0
Carthamus sp.	2909	2163	0	0	0	0	0	0	0	0	0	0	0	0	0	0	0	0	0	229	0	29284	0	3116
Chamaenerion angustifolium	0	0	0	0	0	0	0	0	0	0	0	0	0	0	0	0	0	0	0	0	0	0	0	0
Citrus sp.	285	327	0	0	0	0	0	0	0	0	0	0	0	0	0	0	0	0	0	0	0	0	0	362
Citrus maxima	242	298	0	0	0	0	0	0	0	0	0	0	0	0	0	0	0	0	0	0	0	0	0	353
Codonopsis lanceolata	0	0	0	0	0	0	0	0	0	0	0	0	0	0	0	0	0	0	0	0	0	0	0	0
Conioselinum pacificum	0	0	0	0	0	0	0	0	0	0	0	0	0	0	0	0	0	0	0	0	0	0	0	0
Convolvulus arvensis	0	0	0	0	0	0	0	0	0	0	0	0	0	0	0	0	0	0	0	0	0	0	0	0
Dictamnus sp.	0	0	0	0	0	0	0	0	0	0	0	0	0	0	0	0	0	0	0	0	0	0	0	0
Glycyrrhiza inflata	29624	15040	0	0	0	0	2357	218	0	0	0	0	0	300	0	1124	0	0	0	578	0	7716	0	17202
Hansenia weberbaueriana	0	0	0	0	0	0	0	0	0	0	0	0	0	0	0	0	0	0	0	0	0	0	0	0
Juglans sp.	0	0	0	0	0	0	97478	8427	0	0	0	0	0	0	0	0	0	0	12	165	294	0	0	0
Ligusticum sp.	0	0	0	0	0	0	0	0	0	0	0	0	0	0	0	0	0	0	0	0	0	0	0	0
Nelumbo nucifera	0	0	0	0	0	0	623	0	0	0	0	0	0	0	0	0	0	0	0	0	0	0	0	0
Oreocomopsis stelliphora	0	0	0	0	0	0	0	0	0	0	0	0	0	0	0	0	0	0	0	0	0	0	0	0
Paeonia sp.	558	256	3675	30122	100	50	82094	133	2999	54384	30800	134012	122648	61	53	26	47266	103576	830	85	180	2261	5536	9042
Panax quinquefolius	0	0	0	0	0	2921	0	2623	0	0	0	0	0	0	0	0	0	0	0	0	0	0	0	0
Pichia kudriavzevii	0	0	0	0	0	75	0	443	0	0	0	0	0	0	0	0	0	0	0	0	0	0	0	0
Platycladus orientalis	0	0	0	0	0	0	0	0	0	0	0	0	0	0	0	0	0	0	0	0	0	0	0	0
Hymenidium giraldii	0	0	0	0	0	0	0	0	0	0	0	0	0	0	0	0	0	0	0	0	0	0	0	0
Portulaca oleracea	0	0	0	0	0	0	0	0	0	0	0	0	0	0	0	0	0	0	0	0	0	0	0	0
Prunus sp.	8616	5458	43049	22528	317	0	0	1237	0	0	0	0	0	0	318	0	0	0	0	0	0	0	40611	74098
Rosa sp.	0	0	0	0	0	0	0	0	0	0	0	0	0	0	0	0	0	0	0	0	0	0	0	0
Sanguisorba menziesii	0	0	0	0	0	0	0	0	0	0	0	0	0	0	0	0	0	0	0	0	0	0	0	0
Saposhnikovia divaricata	0	0	0	0	0	0	0	0	0	0	0	0	0	0	0	0	0	0	0	0	0	0	0	0
Senna tora	0	0	0	0	0	0	0	0	0	0	0	0	0	0	0	0	0	0	0	0	0	0	0	0
Sophora flavescens	0	0	0	0	0	0	0	0	0	0	0	0	0	0	0	0	0	0	0	0	0	0	0	0
Stellera chamaejasme	0	0	0	0	0	0	0	0	0	0	0	0	0	0	0	0	0	0	0	0	0	0	0	0
Taraxacum mongolicum	0	0	0	0	0	0	0	0	0	0	0	0	0	0	0	0	0	0	0	0	0	0	0	0
Vicia sp.	0	0	0	0	0	0	0	0	0	0	0	0	0	0	0	0	0	0	0	0	0	0	0	0
Vigna radiata	0	0	0	0	0	0	0	0	0	0	0	0	0	282	0	0	0	0	0	0	0	0	0	0
SUM	92736	46911	46724	52650	417	3046	185089	13081	2999	56543	31689	141341	127625	2359	371	1150	47266	103576	842	1429	474	80246	46147	131932

## Sheet: S4.D
ITS1_GX
Species	1GX	2GX	3GX	4GX	5GX	6GX	7GX	8GX	9GX
Pleurospermum hookeri var. thomsonii	0	0	0	0	0	0	0	0	0
Achyranthes japonica	0	0	1544	0	0	0	0	0	0
Amaranthus retroflexus	0	1330	0	0	0	0	0	0	0
Angelica sp.	0	0	0	0	0	0	0	0	0
Angelica sinensis	354	0	968	38196	21773	0	17908	36161	16175
Bolbostemma sp.	0	0	1622	830	1150	0	0	0	0
Carthamus sp.	0	134531	0	0	1149	0	991	3179	3126
Chenopodium album	0	5449	0	0	0	0	0	0	0
Citrus sp.	0	0	0	0	0	0	193	349	325
Citrus maxima	0	0	0	286	0	0	183	339	0
Convolvulus arvensis	0	10087	0	0	0	0	0	0	0
Glycyrrhiza inflata	2964	424	0	6750	138	0	7120	15275	10864
Juglans sp.	6373	540	45	0	0	0	0	0	694
Ligusticum sp.	0	0	0	0	0	0	0	0	0
Micractinium sp.	0	0	916	0	0	0	0	0	0
Paeonia sp.	124	0	3004	5278	4917	30701	236	503	0
Pichia kudriavzevii	0	2055	0	0	0	0	0	0	0
Hymenidium giraldii	0	0	0	0	0	0	0	0	0
Prunus sp.	0	0	0	0	0	12164	2617	5212	8451
Rhaponticum repens	0	1341	0	0	0	0	0	0	0
Solanum sp.	0	0	0	0	0	0	0	0	0
SUM	9815	155757	8099	51340	29127	42865	29248	61018	39635
